# Supplementary material for: iNICU – Integrated Neonatal Care Unit: Capturing Neonatal Journey in an Intelligent Data Way
Source: J Med Syst. 2017 Jul 26;41(8):132. doi: 10.1007/s10916-017-0774-8 (PMC5529490; doi:10.1007/s10916-017-0774-8)
Supplement: Supplementary file 2 — (XLSX 58 kb) [file 10916_2017_774_MOESM2_ESM.xlsx]

## Sheet: Supplementary_Table2
Vital	Patient Count	Vital Count	Vital Frequency per Patient (Patient Count >0.70)
Gestational Age	7749	308860	40	Yellow color used for Observatory Fields
Time	7733	16204	2	Green for Physiological data
Religion	7733	8102	1	Orange for Lab data
EDC	7733	8102	1
Admit Reason	7733	8102	1
Current Level	7733	8102	1
Highest Level	7733	8102	1
Birthweight (kg)	7733	8102	1
Apgar 1 min	7733	8102	1
5 min	7733	8102	1
10 min	7733	8102	1
Heart Rate	7464	1624769	218
Resp Rate	7463	1605575	215
BP Cuff [Systolic]	7195	142492	20
BP Cuff [Diastolic]	7194	141827	20
BP Cuff [Mean]	7185	142419	20
Cardiac Murmur	6946	424969	61
Color (Overall)	6656	427099	64
Glucose Monitor #	6649	62295	9
Activity	6635	425289	64
Temp Rectal [F]	6605	12737	2
Vitamin K	6426	9614	1
Erythromycin Oint.	6408	11166	2
Hematocrit (35-51)	6281	12109	2
SaO2	6278	1558202	248
HGB (10.8-15.8)	6211	9457	2
Red Blood C(3.6-6.2)	6210	9422	2
Platelet (150-440)	6148	10225	2
RBC(3.6-6.2)	6059	9187	2
Capillary Refill	5717	422499	74
Peripheral Pulses	5676	417159	73
Temp/Iso/Warmer [Type]	5674	777273	137
WhiteBloodC 4.0-11.0	5646	8938	2
Glucometer	5506	66035	12
WBC 4.0-11.0	5497	8703	0
Breath Sounds [L]	5400	425710	0
Breath Sounds [R]	5400	425752	0
Temp/Iso/Warmer [Temperature, degrees C]	5390	702472	0
Retractions	5340	422126	0
Temp Axillary [F]	5308	443680	0
Eosinophils	5250	8171	0
LYMPHS	5250	8171	0
MONOs	5250	8171	0
NEUTS	5250	8171	0
Work of Breathing	5203	399066	0
Abdominal Appearance	5198	439172	0
BANDS	5195	8065	0
Abdominal Exam	5176	433013	0
Basos	5128	7977	0
Lymphs	5128	7975	0
Monos	5128	7975	0
Polys	5128	7975	0
HR Alarm [Low]	5106	1616769	0
HR Alarm [High]	5106	1616513	0
Turgor	5089	423094	0
Muscle Tone	5080	420980	0
Bands	5076	7873	0
State	5070	425261	0
Anterior Fontanelle [Texture]	5039	408593	0
Anterior Fontanelle [Shape]	5037	408046	0
Stool [Amount]	5023	420724	0
Void	5022	389225	0
Posterior Fontanelle [Texture]	5020	392995	0
Posterior Fontanelle [Shape]	5015	391774	0
Infant Position	5004	500727	0
ROM [Type]	4932	410092	0
Environment	4916	422304	0
Bruising [Existence]	4888	194188	0
SaO2 Alarm [Low]	4860	1553243	0
SaO2 Alarm [High]	4851	1551689	0
Day of Life	4846	421079	0
Pain	4839	402441	0
Stress	4838	402260	0
Skeletal Abnormality	4811	25574	0
Muscular Abnormality	4797	24328	0
Temp Skin [C]	4792	517890	0
Birth Weight (kg)	4760	418607	0
Boundaries	4732	417617	0
Physioregulation	4730	411531	0
Lesions	4695	191197	0
CBC	4495	5327	0
Head Circ (cm)	4472	186957	0
Blood Cultures	4392	4995	0
Stool [Color]	4358	189885	0
Present Weight (kg)	4335	414881	0
Present Weight (lb)	4335	414876	0
Present Weight (oz)	4335	414875	0
Moro Reflex	4331	154066	0
Dad in to visit	4297	101850	0
Sutures	4217	196459	0
Mom in to Visit	4173	165336	0
Total Fluids cc/kg/d	4107	418768	0
Sheepskin	4041	173930	0
IV #1 [Location]	4012	347049	0
IV Site #1	4007	342457	0
Length in cm	3892	146833	0
Length Calc Inches	3891	146831	0
Gentamicin	3885	13487	0
IV #1 [Location]	3859	342960	0
Bowel Sounds	3843	412034	0
Ampicillin	3750	18875	0
Abdominal Color	3726	410934	0
Parent Info given	3664	56983	0
Previous Weight (kg)	3648	399241	0
Weight Change (gms)	3644	399037	0
Abdominal Loops	3572	403055	0
Water Pillow	3552	50810	0
BASOs	3515	5148	0
Abdominal Girth (cm)	3439	206401	0
Parent Called	3435	65844	0
Mom held Infant	3352	72981	0
Total Bili	3252	18422	0
Direct Bili (0-0.3)	3244	18243	0
Indirect Bili(0-1.0)	3236	18201	0
L&D bands(s) on	3166	105208	0
Spits	3139	317414	0
ID band(s) on	3051	127863	0
Sx Equip Functioning	3050	187233	0
FIO2	3041	638298	0
Bag and Mask Present	3040	187273	0
Total CO2	2962	20911	0
Bruising [Location]	2961	128686	0
Stool Hemoccult	2924	61528	0
Alarms Checked	2912	102092	0
Dad held infant	2723	26681	0
Sodium (135-148)	2651	15113	0
Chloride (100-112)	2648	15087	0
Potassium (3.5-5.3)	2647	15157	0
Anion Gap (8-20)	2623	14872	0
Fluid In for Calc.	2458	8328	0
Enteral In for Calc.	2451	13707	0
Total Fluids/kg/day	2450	8201	0
Total Enteral/kg/day	2426	13146	0
BloodGlucose	2410	2648	0
OG/NG Residual	2383	290968	0
BP Left Arm [Mean]	2372	3638	0
BP Left Arm [Systolic]	2370	3652	0
Parent Ed/Support	2369	8791	0
BehavioralIntervent	2367	25392	0
State Screen Sample	2362	3458	0
NG Tube Taped at:	2361	298615	0
Feeding Tube Loc	2360	298392	0
Time at Breast	2343	26284	0
Feeding Tube Size	2342	295559	0
Feeding Tube Type	2339	292876	0
Infant's Behavior	2336	26541	0
Flowrate (cc/min)	2333	255844	0
Latch On	2333	26612	0
Suck Reflex	2319	26305	0
Feeding Tube Check	2290	287325	0
Kangaroo Care [Time]	2268	8721	0
O2 Delivery Device	2228	636984	0
O2 Administration	2217	66549	0
Related Activity	2212	68062	0
Lowest SaO2	2196	62739	0
Stimulation	2172	68886	0
Sx Equip Functional	2149	677415	0
Color Change	2141	52507	0
pH (Art)	2105	10038	0
Eye Shields	2095	208595	0
Bag & Mask Present	2084	666581	0
Breast Assessment	2069	20690	0
InterventionAssess	2048	19820	0
Apnea [Existence]	2032	50897	0
Lowest Heart Rate	2007	65332	0
Respiratory Support	1996	32051	0
Phototherapy Light	1883	166666	0
Position at Breast	1872	21707	0
Behavioral State	1871	14128	0
Humidity Temp [Meas]	1839	287258	0
Mode	1838	371562	0
Flowrate (l/m)	1828	321953	0
PEEP	1820	337398	0
Airway	1817	362335	0
Mean PAW [Meas]	1801	217164	0
FIO2 [Meas]	1793	232982	0
PEEP Alarm	1765	203865	0
FIO2 Alarm [Low]	1746	225547	0
High Pressure Relief	1743	213710	0
Oral Sx Quantity	1700	47478	0
O2 Analyzer Cal	1681	6188	0
Oral Sx Color	1668	43841	0
Environmental Interv	1654	17777	0
Chest X-Ray	1653	4308	0
Eye Care	1606	35151	0
Grandparents Visit	1601	14624	0
FeSO4	1509	33766	0
BP Alarm [Low]	1488	45017	0
ETT Size	1474	213897	0
NICU Procedures	1472	4198	0
ETT Taped at (cm)	1452	205781	0
FIO2 Alarm [High]	1447	172810	0
ETT Sx Quantity	1431	47963	0
ETT Sx Color	1418	46814	0
pCO2 (other)	1418	8111	0
pO2 (other)	1418	8112	0
ph (other)	1416	8069	0
Base Excess (other)	1413	8102	0
TCO2 (other)	1413	8102	0
Prong Size	1390	142479	0
pCO2 (cap)	1384	7774	0
pO2 (cap)	1384	7775	0
pH (cap)	1382	7732	0
Base Excess (cap)	1379	7766	0
TCO2 (cap)	1379	7766	0
Murmur Intensity	1340	86385	0
Phototherapy Blanket	1334	11145	0
Skin Care	1332	133066	0
pCO2	1327	9206	0
pO2	1327	9205	0
Base Excess	1326	9188	0
BP Left Arm [Diastolic]	1319	1872	0
TCO2 (21-30)	1303	8954	0
Ventilator Number	1287	46848	0
Tolerated new med?	1272	2787	0
Family Meeting held	1192	1678	0
PIP	1188	143779	0
Breath Rate	1188	143985	0
Inspiratory Time	1184	136515	0
Parents in to visit	1166	12662	0
Kangaroo Care [Tolerated]	1142	6273	0
ETT (Re)Taped	1139	3134	0
Survanta	1128	3063	0
Source	1126	5688	0
IV #2 [Location]	1123	150524	0
IV Site #2	1114	148337	0
PCO2	1108	5164	0
IV #2 [Location]	1106	149050	0
PO2	1100	4955	0
PIP Alarm	1098	81967	0
BE	1097	4882	0
ETT Changed	1084	2091	0
BP PAL [Systolic]	1066	13100	0
BP PAL [Mean]	1064	13127	0
Feeding Label Match	1060	109998	0
Prongs Changed	1044	1438	0
Nasal Sx Quantity	1039	17016	0
Car Safety Seat Screen [Remark]	1035	1513	0
BP Left Leg [Systolic]	1017	1995	0
BP Left Leg [Mean]	1016	1990	0
Nasal Sx Color	1013	15761	0
BP Right Leg [Mean]	1011	1975	0
BP Right Leg [Systolic]	1011	1982	0
BP Left Leg [Diastolic]	1010	1485	0
BP Right Arm [Systolic]	1004	1976	0
BP Right Leg [Diastolic]	1003	1475	0
BP Right Arm [Mean]	999	1959	0
BP Right Arm [Diastolic]	991	1470	0
Weight Kg	982	987	0
Edema [Existence]	968	86910	0
Vt [Ventilator]	956	29863	0
Vt [Spontaneous]	940	19584	0
Edema [Location]	934	66812	0
Car Safety Seat Screen [Result]	930	1048	0
Sedation	917	7971	0
Narcotic Analgesic	843	6671	0
Tylenol	841	3687	0
Calcium (8.8-10.8)	840	1841	0
Caffeine	828	20956	0
Recombivax	825	1419	0
Lipid Change Q 12 hr	819	8105	0
Sensitivity	817	59260	0
Skin Integrity [Attribute #1]	801	6982	0
Disease State	792	10060	0
ECG	783	1116	0
Image Transmission	782	790	0
BUN (6-20)	764	2035	0
Alkaline Phosphatase	762	1517	0
Head US	760	1366	0
Creatinine (0-0.7)	753	2000	0
Phosphorous	748	1580	0
Trach/Size	710	850	0
Triglyceride (0-250)	705	1657	0
Vitamin E	685	20459	0
Analgesic	655	4806	0
Vital Sign	617	1859	0
Cardiac Echo	614	1367	0
IV #3 [Location]	612	88136	0
IV Site #3	607	86957	0
Cyclomydril	604	1858	0
NeoBlue Bank	601	33992	0
IV #3 [Location]	601	87407	0
Skin Integrity [Attribute #2]	562	4913	0
Precordium	558	27728	0
Cyclogyl	532	1582	0
Gentamicin Pre (0-2)	509	802	0
Eye Drainage [Left]	480	28144	0
Gentamicin Post 5-10	479	748	0
Eye Drainage [Right]	466	26210	0
Cobedding	454	36827	0
Nasal Sx Quality	454	5018	0
Bath	447	892	0
Venous CO2	441	873	0
Venous O2	441	873	0
Venous Base Excess	438	868	0
Venous TCO2	438	868	0
Mix Venous pH	433	973	0
Mix Venous CO2(calc)	432	972	0
Mix Venous PCO2	432	972	0
Mix Venous PO2	432	972	0
Mouth Care	425	64594	0
Apnea [Duration]	421	910	0
Multi-Vitamins	407	2661	0
Fentanyl	404	5306	0
KUB	396	987	0
BP Alarm [High]	395	43382	0
Heptavax	380	638	0
NeoBlue Mini	377	12615	0
TCP02	374	443	0
bath	362	678	0
Babygram	350	839	0
Blood Glucose	349	507	0
Urine pH	341	1889	0
Head of Bed	340	40269	0
Vancomycin	339	4206	0
Indomethacin/Indocin	336	1680	0
Na Bicarbonate	336	1168	0
Terminal Sensitivity	331	590	0
Transducer Calibrate	328	2694	0
BP UAC [Mean]	325	27177	0
BP UAC [Systolic]	325	27115	0
Transfusion Consent	325	1625	0
Circumcision	322	847	0
Urine Protein	320	1844	0
BP UAC [Diastolic]	319	26795	0
Urine Glucose	318	1729	0
Urine Heme	318	1780	0
Lumbar Puncture	316	480	0
Auditory Evokes	304	329	0
Remote Alarm [S]	304	48572	0
Remote Alarm [D]	301	47739	0
Urine Leukocytes	296	1543	0
Family Mtg. Planned	286	373	0
Appearance	284	32927	0
Surgical Procedures	283	1509	0
Urine Ketones	270	1494	0
Synagis	269	453	0
SGPT	267	431	0
SGOT	266	427	0
Eye Exam	258	464	0
HiB Vaccine	257	508	0
IV #4 [Location]	241	33628	0
IV Site #4	238	33165	0
Furosemide/Lasix	238	2224	0
Albumin (3.9-4.8)	238	527	0
Venous pH	236	442	0
IV #4 [Location]	234	33354	0
PMI	228	6992	0
Vancomycin Post	213	427	0
BP PAL [Diastolic]	212	11991	0
Prevnar	210	404	0
Nipple Type	205	10913	0
Oral Sx Quality	205	3436	0
PH	204	1772	0
CVP	199	23626	0
Sucrose	199	961	0
O2 Tubing Present	196	12319	0
Mean PAW	195	34450	0
Delta P	191	34555	0
Hertz	190	34053	0
Insp Time %	189	32711	0
MAWP Alarm [Low]	183	25632	0
MAWP Alarm [High]	180	25384	0
ABG Hct	167	272	0
ProTime	165	283	0
Ptt	164	287	0
PTT	159	282	0
Heparin Flush	154	1057	0
O2 sat [Pre]	153	1444	0
O2 sat [Post]	153	1350	0
Vancomycin Pre	150	285	0
Heparin flush	145	835	0
Glycerin Suppository	141	387	0
Intervention	140	437	0
Wound Care	138	4162	0
CVP Alarm [Low]	136	17485	0
heparin flush	132	937	0
CVP Alarm [High]	131	17310	0
Vitamin A	130	1405	0
ETT Sx Quality	129	6851	0
Length Calc (cm)	128	370	0
Oxacillin	128	1640	0
Length in Inches	127	388	0
DTaP	126	254	0
Sodium Chloride	118	4772	0
Polio Vaccine	114	225	0
Potassium Chloride	114	10453	0
UVC Tubing Change	111	224	0
Replogle Irrigation	100	796	0
Diuril	97	7929	0
Morphine Sulfate	95	1596	0
Renal US	89	111	0
Circ site	88	1449	0
eye exam	84	149	0
Eye Lids	83	2637	0
circ site	80	1287	0
Fibrinogen	78	130	0
FIBRINOGEN	78	130	0
UAC Tubing Change	77	128	0
Cefotaxime	77	1091	0
Clindamycin	75	1219	0
Desitin	75	1433	0
Pediarix	73	76	0
BATH	71	141	0
IV #5 [Location]	70	7421	0
IV Site #5	70	7306	0
Reglan	70	4047	0
ABG POTASSIUM	69	114	0
IV #5 [Location]	68	7338	0
Hernia [Left]	65	6252	0
ABG Potassium	65	109	0
Hep B	65	66	0
Hep B vaccine	64	64	0
Hep B Vaccine	63	63	0
Hernia [Left]	63	4982	0
[Color]	62	4465	0
Combivent MDI	62	2336	0
Hernia [Right]	62	5785	0
Hepatitis B Vaccine	61	61	0
Cry	59	1538	0
Genitalia	58	2174	0
[Color]	58	3841	0
Hernia [Right]	58	4678	0
Chest Tube Site 1	57	1837	0
Chest Tube Suction	57	1666	0
EEG	57	134	0
Chest Tube Assessm't	55	1531	0
Molding	55	532	0
Pavulon	55	458	0
Hepatitis B vaccine	54	54	0
Circ	54	1085	0
circ	52	703	0
desitin	51	1126	0
Phenobarbital	49	918	0
Midazolam/Versed	48	229	0
CT Scan	47	51	0
MRI	47	58	0
Ion Calcium	46	89	0
Hep flush	46	368	0
Trivisol	46	200	0
ABG CHLOIRDE	45	62	0
Hep Flush	45	427	0
Eye exam	44	76	0
Hydrocortisone	43	439	0
Testes [Left]	43	344	0
hep flush	43	362	0
Cyclopentolate	43	74	0
NG Feedings	41	105	0
Seizure [Activity]	41	1912	0
TcO2 [Value]	41	281	0
ABG Chloride	41	57	0
Cephalohematoma	40	420	0
Criticaid	40	510	0
Nystatin ointment	40	584	0
Caput	39	239	0
caffeine bolus	39	41	0
Sleep	38	406	0
Tremors	37	545	0
Acyclovir	36	332	0
Response To Stimuli	35	1924	0
Tone	35	647	0
Nystatin	35	637	0
Ranitidine/Zantac	35	1312	0
Murmur Description	34	101	0
zz Equip Functioning	34	3189	0
zzg and Mask Present	34	3194	0
Zosyn	34	850	0
Umbical Cord	33	214	0
Phenobarbitol(15-40)	33	142	0
Aquaphor	33	211	0
Zantac	33	1172	0
Vidaylin	33	187	0
Testes [Right]	33	240	0
Glycerin supp	32	64	0
polyvisol	32	200	0
Prune Juice	32	795	0
ABG SODIUM	31	52	0
Respiratory Rate	30	404	0
lytes	30	52	0
Hearing Screen	29	29	0
Pressure Support	28	11733	0
NGT Placement	28	321	0
Sneezing	28	192	0
Bacitracin	28	347	0
ABG Sodium	27	47	0
trivisol	27	108	0
Sucking	26	270	0
criticaid	26	487	0
Decadron	25	263	0
Caffeine bolus	25	29	0
Polyvisol	25	125	0
hearing screen	25	27	0
Chloral Hydrate	25	33	0
EKG	24	26	0
Stools	24	147	0
Suck	24	1017	0
VS Change W/Seizure	24	148	0
miconazole powder	24	266	0
Upper GI	23	26	0
aquaphor	23	128	0
Amoxicillin	23	284	0
bath demo	23	23	0
cyclopentolate	23	42	0
Prong Type	23	2729	0
Combivent	22	280	0
Directed Donor	22	72	0
O2 Sat W/Seizure	22	90	0
zzzgth Calc (cm)	22	26	0
zzzzth in Centimeter	22	26	0
glycerin supp	22	37	0
Aldactone	22	673	0
pediarix	21	21	0
Excoriated	20	426	0
Feeding	20	76	0
glycerin	20	44	0
circ care	20	317	0
circumcision	20	234	0
Nystatin powder	20	213	0
Circ Site	20	318	0
prune juice	20	357	0
Gastric Secretions	19	75	0
Infant ABO/Rh	19	32	0
Mottles	19	806	0
Nasal Congestion	19	504	0
Glycerin	19	36	0
Ceftazidime	19	343	0
Bath+Shampoo	19	42	0
Abnormalities	18	390	0
Airleak	18	274	0
Cardiac Rhythm	18	101	0
Fever	18	66	0
Vomiting	18	93	0
Lasix	18	60	0
combivent	18	104	0
Hearing screen	18	18	0
hep b	18	19	0
Nystatin Ointment	18	232	0
bili	18	26	0
Direct Coombs	17	27	0
Grasp	17	664	0
Caffeine Bolus	17	18	0
acyclovir	17	111	0
Miconazole powder	17	140	0
bath/shampoo	16	23	0
Chest Appearance	16	660	0
Consent for visitors	16	30	0
Cefazolin	16	69	0
zantac	16	489	0
CPR	16	16	0
Lytes	16	24	0
LDH	15	18	0
Calcium Gluconate	15	36	0
T. Protein (5-7.5)	15	26	0
Glycerin supp.	15	33	0
Bactroban	15	130	0
Seizure [Duration, seconds]	15	49	0
ABG	14	30	0
Bacitracin ointment	14	158	0
sponge bath	14	15	0
Nystatin cream	14	190	0
Vi-Daylin	14	88	0
Albuterol MiniNeb	13	120	0
Lorazepam/Ativan	13	192	0
Racemic Epi MiniNeb	13	35	0
glycerine	13	16	0
nystatin ointment	13	165	0
chloral hydrate	13	15	0
nutrition labs	13	15	0
glycerin supp.	13	16	0
Gag Reflex	12	376	0
Amphotericin	12	122	0
Sweating	12	43	0
Yawning	12	45	0
Bath + Shampoo	12	15	0
cefotaxime	12	142	0
circumcision site	12	202	0
glycerine supp	12	20	0
cyclopentolate 1%	12	24	0
PICC line placement	12	15	0
Glycerin suppository	12	20	0
Circumcision Site	12	294	0
nystatin cream	12	128	0
nystatin	12	192	0
Prilosec	12	270	0
hep B vaccine	12	12	0
glycerin suppository	12	34	0
vidaylin	12	51	0
Bili	12	17	0
Oral Abnormalities	11	321	0
Pupil Reactivity [Left]	11	135	0
Vanceril MDI	11	351	0
ceftazidime	11	226	0
Polivisol	11	47	0
hep B	11	11	0
Cardiology consult	11	12	0
nystatin powder	11	122	0
hep b vaccine	11	11	0
Cyclopentalate	11	19	0
Dexamethasone gtts	11	38	0
Pupil Reactivity [Right]	11	126	0
Digoxin	10	166	0
calcium gluconate	10	14	0
Bicitra	10	117	0
Chest Tube Site 2	10	420	0
Diamox	10	134	0
Neonatal Opium Solut	10	265	0
Palate	10	765	0
EYE EXAM	10	15	0
Bath and Shampoo	10	24	0
Nystatin oral	10	178	0
Bath demo	10	12	0
Keflex	10	138	0
Hyperoxia test	10	11	0
aldactone	10	246	0
bacitracin	10	73	0
diaper rash	10	281	0
Albuterol MDI	9	460	0
CVL Dressing Change	9	24	0
Swallow Study	9	11	0
Pressure Transducer	9	178	0
IPV	9	9	0
Bili level	9	11	0
Nystatin Cream	9	110	0
umbilical hernia	9	763	0
Insulin	9	12	0
cefazolin	9	21	0
Nystatin Powder	9	117	0
Glycerin Supp	9	12	0
lasix	9	22	0
Bilirubin	9	9	0
Ilex	9	138	0
Vit A	9	84	0
Blood Products	8	8	0
Sodium Bicarb	8	17	0
Phenytoin (10-20)	8	14	0
Neuro consult	8	11	0
Ranitidine	8	362	0
PKU	8	8	0
Circ care	8	173	0
Chromosomes	8	8	0
amoxicillin	8	103	0
Circumcision site	8	241	0
Genetics consult	8	13	0
initial bath	8	9	0
ORL consult	8	8	0
Fluconazole	8	104	0
Umbi hernia	8	699	0
Miconazole Powder	8	104	0
urine culture	7	8	0
insulin	7	17	0
Lips	7	658	0
DESITIN	7	190	0
Prune juice	7	124	0
Acetominophen	7	17	0
Simethicone	7	133	0
Circ. site	7	156	0
skin	7	220	0
Synthroid	7	189	0
triple abx ointment	7	77	0
Tri-Vi-Sol	7	23	0
bili level	7	11	0
Vidalyn	7	70	0
hepatitis B vaccine	7	7	0
caffeine load	7	7	0
Prednisolone drops	7	61	0
Folate	6	69	0
Eye Abnormalities	6	37	0
Myoclonic Jerks	6	56	0
Nares Patent [Left]	6	77	0
HEPARIN FLUSH	6	66	0
Poly-vi-sol	6	47	0
Narcan	6	6	0
Circ. Site	6	91	0
Glycerine Supp.	6	12	0
Umbilical hernia	6	541	0
Meropenem	6	124	0
trach aspirate	6	8	0
Neurology consult	6	8	0
Adenosine	6	17	0
umbi hernia	6	419	0
picc placement	6	6	0
Circ Care	6	108	0
Gentamycin	6	20	0
CIRC SITE	6	128	0
tub	6	11	0
Erythromycin oint	6	77	0
glycerine suppos.	6	8	0
phenylephrine drops	6	36	0
BILI	6	9	0
Cyclopentolate 1%	6	9	0
Miconazole	6	80	0
Lacrilube	6	87	0
vidalyn	6	17	0
Phenylephrine gtts	6	57	0
Prednisolone gtts	6	78	0
Cannula Size	6	1962	0
TcCO2 [Value]	6	226	0
Cholesterol (0-199)	5	5	0
CIRC CARE	5	49	0
Bath:	5	13	0
thoracentesis	5	6	0
ranitidine	5	200	0
Cardiac consult	5	9	0
Hep B immunization	5	5	0
Abdominal US	5	7	0
tylenol	5	11	0
BABY BATH	5	8	0
Bactroban ointment	5	32	0
Nystatin Oint	5	107	0
IVIG	5	11	0
HEP FLUSH	5	61	0
neuro consult	5	7	0
Prednisolone	5	110	0
Dexamethasone drops	5	25	0
NS bolus	5	6	0
ECHO	5	9	0
Epogen	5	38	0
caffeine citrate	5	69	0
Ceftazadime	5	59	0
Cardiology Consult	5	5	0
Aquafor	5	28	0
type and coombs	5	5	0
lytes and bili	5	5	0
Abd US	5	9	0
Tri-vi-sol	5	57	0
Umbi	5	93	0
Tidal Volume	4	4	0
Dilantin	4	8	0
fentanyl	4	7	0
Atrovent MDI	4	47	0
Captopril	4	114	0
PICC	4	4	0
Baptism	4	4	0
Glycerine	4	7	0
Rash	4	17	0
metoclopramide	4	155	0
Tobradex	4	42	0
Hydralazine	4	17	0
zosyn	4	58	0
Umbilical Hernia	4	459	0
rash	4	48	0
hyperoxia	4	4	0
Urine culture	4	4	0
AZT	4	29	0
Diaper rash	4	45	0
sucrose pacifier	4	31	0
Mineral Oil	4	15	0
GI consult	4	4	0
gentamycin ointment	4	37	0
CAFFEINE BOLUS	4	4	0
K phos	4	100	0
bactroban	4	32	0
Chloral hydrate	4	4	0
triple abx cream	4	18	0
Hepflush	4	13	0
oral nystatin	4	81	0
180 degree turn	4	25	0
Glycerine supp	4	10	0
ferrous sulfate	4	35	0
CBG	4	8	0
lytes,bili	4	7	0
Lactation Consult	4	4	0
Pneumogram	4	7	0
vit a	4	39	0
Dexamethasone nasal	4	15	0
vitamin a	4	46	0
Triple antibx oint.	4	38	0
Pediarix vaccine	4	4	0
cephalexin	4	24	0
ViDaylin	4	26	0
phenylephrine gtts	4	26	0
Triple Abx Ointment	4	58	0
Triple abx ointment	4	36	0
Goldline Baby Vits	4	15	0
Omeprazole	4	177	0
Nares Patent [Right]	4	71	0
Lidocaine	3	3	0
versed	3	3	0
Albumin	3	4	0
Calcium gluconate	3	7	0
BAth	3	4	0
Nitric Oxide	3	76	0
Liver	3	16	0
Digoxin (1-2ng/ml)	3	3	0
Glycerine Suppos.	3	14	0
miconozole powder	3	26	0
Poly Vi Sol	3	32	0
artificial tears	3	46	0
umbi site	3	158	0
hydrocortisone	3	12	0
Gent	3	10	0
CEFOTAXIME	3	64	0
Criticaid cream	3	20	0
Mineral oil/ skin	3	11	0
Neut	3	4	0
Potassium Phosphate	3	26	0
gentamycin	3	9	0
EMLA	3	3	0
COMBIVENT	3	21	0
narcan	3	3	0
triple antibiotic	3	60	0
Actigall	3	89	0
heparin	3	4	0
Indomethacin	3	7	0
UMBI HERNIA	3	163	0
bacitracin oint	3	43	0
hernia	3	112	0
circ. site	3	43	0
Mylicon	3	46	0
cord care	3	20	0
normal saline bolus	3	8	0
CIRC	3	82	0
Critic-aid	3	35	0
Heplock flush	3	5	0
RANITIDINE	3	57	0
Umbi Hernia	3	304	0
simethicone	3	202	0
synthroid	3	20	0
heprin flush	3	9	0
calciferol	3	30	0
Oral Nystatin	3	58	0
Amoxicillan	3	29	0
circumcision care	3	67	0
Genetics Consult	3	3	0
erythromycin	3	49	0
prune juice po/pg	3	80	0
Bacitracin oint	3	25	0
Calciferol	3	83	0
NS Bolus	3	4	0
NaCl supp	3	106	0
propanolol	3	77	0
glycerin sliver	3	3	0
CAFFEINE LOAD	3	3	0
Abdominal xray	3	3	0
Miconazole pwdr	3	19	0
Nystatin oint	3	29	0
Hyperoxia	3	3	0
Amoxacillin	3	21	0
Tri Vi Sol	3	16	0
Nutrition Labs	3	3	0
fer-gen-sol	3	12	0
LYTES	3	8	0
scrotal ultrasound	3	3	0
Abdominal ultrasound	3	4	0
TriViSol	3	7	0
Calcium Chloride	3	72	0
02 Tubing Present	3	40	0
Gentamicin ointment	3	25	0
vit A	3	23	0
circumsision site	3	39	0
Miconozole powder	3	22	0
Vanco level	3	5	0
sodium bicarb	3	3	0
Erythromycin	3	51	0
hernia repair site	3	78	0
Artificial tears	3	46	0
Unasyn	3	73	0
Dexamethasone	3	44	0
nasal septum	3	63	0
Midazolam	3	122	0
nystatin oint.	3	23	0
Hydrocele	3	411	0
KCL	2	10	0
Ostomy Bag Change	2	5	0
Root Reflex	2	85	0
NaCl	2	31	0
Combivent puffs	2	43	0
Broviac Dsg:	2	100	0
Fosphenytoin	2	13	0
Na bicarb	2	3	0
CT dsg	2	43	0
Caffeine Citrate	2	64	0
Skin	2	31	0
k phosphorus	2	121	0
Flovent	2	37	0
NAS Score	2	49	0
Polyvisol po	2	22	0
Tent	2	27	0
Tobradex opthalmic	2	47	0
PDA incision site	2	86	0
lacrilube	2	29	0
Glycerin Supp.	2	3	0
pre ductal sat	2	39	0
poly-vi-sol	2	19	0
monilial rash	2	46	0
Umb Hernia	2	23	0
tobradex	2	82	0
poly vi sol	2	30	0
head	2	19	0
heprin lock	2	10	0
Atropine Oint.	2	25	0
KPHOS	2	24	0
triple abx oint	2	39	0
Atropine eye drops	2	20	0
Calcium Glubionate	2	49	0
Stoma	2	410	0
Vit D	2	52	0
penicillin	2	23	0
Ca Glubionate	2	136	0
Metoclopramide	2	46	0
BACITRACIN OINTMENT	2	51	0
Keflex pg/po	2	30	0
NYSTATIN	2	13	0
Penicillin	2	18	0
Poly-Vi-Sol	2	13	0
desitin cream	2	17	0
Tobradex ointment	2	17	0
hydrocele	2	162	0
Myconizole powder	2	9	0
vit d	2	57	0
Nystatin susp	2	29	0
MVI	2	14	0
Nystatin Oint.	2	44	0
hearing	2	2	0
gel pillow	2	45	0
meropenem	2	85	0
Tobramycin	2	18	0
Folic Acid	2	31	0
Bicarb	2	4	0
ceftazadime	2	41	0
Calcium glubionate	2	51	0
Ambisome	2	16	0
Sodium supps	2	16	0
Gent eye ointment	2	21	0
Na Cl supps	2	36	0
Left lateral decub	2	4	0
Propranolol	2	43	0
180 degree rotation	2	15	0
Chest tube	2	3	0
ns bolus	2	5	0
Hernia	2	20	0
saline flush	2	5	0
Combivent Puffs	2	31	0
OP site	2	99	0
Ativan	2	99	0
mupirocin ointment	2	18	0
pic line placement	2	2	0
Chest Tube	2	23	0
Fentanyl bolus	2	12	0
PIC line placement	2	2	0
Gentamycin oint	2	27	0
O2 sat probe site	2	66	0
laceration	2	24	0
Heparin flush 10u/cc	2	10	0
Vit A IM	2	26	0
DSD	2	19	0
phenylephrine	2	7	0
gent oint.	2	16	0
Neosynephrine gtts	2	6	0
inital bath	2	2	0
Hep flush 10units/cc	2	11	0
color of toes	2	64	0
Hep B vac	2	2	0
Hep B vaccination	2	2	0
LFT's	2	2	0
Bladder cath	2	3	0
Triple Antibx Oint	2	8	0
Lytes,Bili	2	3	0
Triple Abx ointment	2	9	0
nitric oxide	2	4	0
LYTES,BILI	2	6	0
labs drawn	2	2	0
Rebound bili	2	2	0
Desitin prn	2	28	0
Neo Bili	2	2	0
PIC line placed	2	2	0
VIDALYN	2	16	0
Hep B Imm Globulin	2	2	0
NEONATAL BILI	2	4	0
straight cath	2	2	0
line placement	2	2	0
pnuemogram	2	2	0
LYTES AND BILI	2	4	0
Pediatrix	2	2	0
cap gas	2	2	0
urine for CMV	2	2	0
VBG	2	4	0
Abdominal U/S	2	6	0
Platelet Count	2	7	0
flovent	2	55	0
Merepenum	2	30	0
spironolactone	2	17	0
3X ABX ointment	2	16	0
Miconazole Pdr	2	13	0
Miconazole Pdr.	2	13	0
VIT A	2	19	0
Myconizol Powder	2	24	0
rifampin	2	17	0
critic-aid	2	26	0
QVar	2	53	0
Oral nystatin	2	38	0
TRIVISOL	2	4	0
Prednisilone gtts	2	20	0
Triple anti oint	2	9	0
Trip Antibiotic Oint	2	11	0
Vapotherm	2	658	0
oxacillin	2	14	0
Triple Abx oint	2	59	0
PS	2	45	0
Augmentin	2	12	0
Gent ointment	2	9	0
criticaid ointment	2	116	0
LEG ROLL	2	62	0
CIRC site	2	19	0
Bacitracin oint.	2	21	0
multivitamins	2	18	0
dexamethasone gtts	2	22	0
Triple AB ointment	2	28	0
MICONAZOLE POWDER	2	21	0
prednisolone gtts	2	23	0
MAP	1	4	0
Platelets	1	2	0
Chest PT	1	1	0
CPT	1	4	0
Trach care	1	52	0
Range of Motion	1	9	0
ammonia	1	1	0
Protonix	1	4	0
Seizure	1	4	0
potassium phosphate	1	20	0
Glucagon	1	1	0
CALCIUM GLUCONATE	1	4	0
K Phosphate	1	39	0
sputum culture	1	1	0
Shampoo	1	1	0
Blink Reflex [Left]	1	58	0
Blood Out	1	1	0
Chest Circum (cm)	1	3	0
Temp CoB 1/W/C	1	1	0
Mix Venous Sat	1	1	0
RETIC Count(0.5-1.5)	1	1	0
Retic count (.0-1.5)	1	1	0
acycloviv	1	20	0
nystatin oral suspen	1	18	0
tobradex ointment	1	28	0
KCL supps	1	99	0
Hydrocele:	1	120	0
Shunt Site	1	154	0
abdomen dsg.	1	28	0
left head dsg.	1	27	0
Broviac site/dsg	1	95	0
NONNUTRITIVE SUCKING	1	29	0
CVL site	1	91	0
Circumsion Site:	1	11	0
Nystatin oral.	1	22	0
Gel Pillow:	1	67	0
desetin	1	26	0
Erythro eye oint	1	18	0
Bronch	1	1	0
NS eye drops	1	19	0
Bathed	1	1	0
trach care/site	1	57	0
Water bed	1	102	0
caffeine	1	14	0
Erythropoetin SQ	1	9	0
aclyclovir	1	18	0
Chest tube fluc	1	21	0
chest tube air leak	1	27	0
trach collar	1	83	0
Splint	1	42	0
Toes	1	42	0
k phosphate	1	11	0
Bilat Ing Hernias s	1	98	0
Hep. Flush	1	10	0
PENICILLIN G	1	18	0
DOPAMINE DRIP	1	6	0
ADEK vitamins	1	10	0
Na supp	1	16	0
Atropine Opthamic	1	13	0
Triple ABX cream	1	13	0
non nutritive suck	1	137	0
miconazole cream	1	12	0
oral thrush	1	15	0
grunting	1	10	0
ferinsol	1	17	0
atropine eye drops	1	12	0
PRED FORTE DROPS	1	100	0
Knee Abrasions	1	25	0
Hernia Repair	1	46	0
Bactoban	1	9	0
Head Circ.	1	5	0
Metocloprimide	1	15	0
co-bedding	1	18	0
KPhos	1	22	0
Zantac(Ranitidine)	1	29	0
broviac lt saphenou.	1	30	0
Bacitracin Eye Oint	1	36	0
Cosopt	1	24	0
PredForte	1	48	0
Gtube site	1	159	0
Skin tags	1	24	0
Humatrope	1	10	0
SPIT	1	14	0
Broviac dsg Change	1	53	0
K Phos	1	14	0
Hernias	1	92	0
Atropine eye oint	1	12	0
Pred Forte	1	28	0
ZANTAC	1	1	0
mitoclopramide	1	11	0
COSOPT DROPS	1	29	0
PREDFORTE DROPS	1	62	0
zzzpH	1	1	0
desitin ointment	1	33	0
GT Site	1	62	0
DIAZOXIDE	1	97	0
RASH	1	25	0
PRILOSEC	1	18	0
triple abx oint.	1	11	0
SaO2 (post)	1	4	0
Nystatin (PO)	1	9	0
umbi care	1	23	0
Clonus	1	173	0
tooth buds	1	63	0
TRI VI SOL	1	17	0
Tobradex oint.	1	20	0
atropine	1	13	0
Levothyroxin (T4)	1	19	0
flow rate	1	2	0
right hydrocele	1	62	0
SKIN	1	2	0
PRUNE JUICE	1	35	0
pectus	1	9	0
open crib	1	1	0
Dexamethasone, gtts	1	16	0
Neo-Synephrine gtts	1	42	0
Myconazole Pdr.	1	9	0
sweating	1	60	0
Atropine drops	1	4	0
Tobramycin oint	1	10	0
diaper area	1	50	0
CSM R LE	1	26	0
circcare	1	37	0
wrist slpints	1	57	0
Right hydrocele	1	141	0
prednisolone	1	41	0
vidalin	1	17	0
Tri Visol	1	10	0
Emycin ointment	1	21	0
extra digit rt/lt fr	1	33	0
dressing.	1	57	0
scrotum	1	51	0
cc's/minute	1	1	0
zantc	1	14	0
NEONATAL MORPHINE	1	19	0
MEROPENEM	1	60	0
mong.spot	1	29	0
Criticaid Paste	1	21	0
Fentanyl:	1	20	0
rt. hernia	1	38	0
fingers	1	17	0
toes	1	23	0
PDA ligation site	1	45	0
KCl Supps	1	85	0
NaCl Supps	1	70	0
folate	1	13	0
Rhythm	1	11	0
Zantac pg	1	29	0
PICC LINE DSG	1	12	0
Actigall (Ursodiol)	1	125	0
Butt Paste	1	20	0
tremors	1	84	0
Abcess/ Location	1	43	0
R. test. hydrocele	1	27	0
RANGE OF MOTION	1	37	0
PROPRANOLOL	1	15	0
Carnitine	1	62	0
Vitamin D	1	21	0
potassium Phosphate	1	23	0
Shunt	1	16	0
Kphos	1	13	0
Metoclopromide	1	250	0
potassium phosphorus	1	41	0
CEFAZOLIN	1	12	0
op site	1	28	0
Atropine eye oint.	1	41	0
tobra dex eye ointmt	1	26	0
Prednisone drops	1	16	0
Heparin/PIC flush	1	17	0
Na Supps	1	15	0
DOPA mcg/k/min	1	88	0
Cough	1	276	0
NACL SUPPS	1	77	0
umbical site	1	22	0
Repogyle	1	32	0
Chest tube dsg	1	26	0
ceftazidine	1	27	0
ALDACTONE	1	30	0
calcium glubionate	1	32	0
ABD INC LINE	1	116	0
BROVIAC DSG	1	152	0
Fentanyl Bolus	1	17	0
STOMA	1	158	0
Erythropoetin	1	11	0
flowrate cc's	1	33	0
Cord Drg.	1	27	0
cefotaxine	1	17	0
CLONIS	1	102	0
flowrate cc/min	1	82	0
Dopamine	1	1	0
KPhosphate	1	25	0
atropine drops	1	32	0
tobradex oint	1	13	0
Dexamethasone eye ds	1	11	0
position rotated 180	1	32	0
chesttube site	1	17	0
incision	1	21	0
ligation incision	1	63	0
D10W bolus	1	2	0
Beclamethasone	1	14	0
Gentamycin gtts OU	1	22	0
Post ductal sat	1	5	0
mupricin	1	10	0
mitrazol powder	1	11	0
Tobradex eye ung	1	30	0
op. site	1	111	0
NYSTATIN ORAL	1	18	0
NYSTATIN POWDER	1	11	0
O2 sat probe change	1	59	0
R ankle	1	33	0
L nare	1	37	0
hydrocyle	1	11	0
Na supps	1	9	0
Bacitracin nose oint	1	16	0
Dressing change	1	1	0
criticaide	1	17	0
hydroactive gel	1	88	0
BP Q8H	1	12	0
head circ.	1	8	0
Vidalin	1	2	0
Physical therapy	1	1	0
LeadII cardiac strip	1	1	0
PICC Attempt	1	1	0
Erythromycin Oint	1	20	0
PLTS	1	3	0
lt. lat. decub	1	3	0
bath/ shampoo	1	1	0
umbi hernia measure	1	107	0
BILI, HCT. RETIC	1	1	0
Left Lateral decub	1	1	0
Vi-Day-Lin	1	8	0
CHROMOSOMES	1	1	0
Gent eye oint	1	16	0
x-ray	1	1	0
orogastric sxn	1	2	0
incision sites	1	20	0
gentamycin eye ointt	1	20	0
circ.site	1	33	0
PIC	1	1	0
abd lateral	1	1	0
Caffiene Bolus	1	1	0
umbilical	1	3	0
hernia repair	1	13	0
granuloma	1	23	0
dobutamine	1	1	0
VItamin A inj.	1	12	0
24hr Lytes&Bili	1	1	0
PRBCs	1	2	0
Epinephrin	1	1	0
gentics consult	1	1	0
Chromosomal analysis	1	1	0
CPR instruction	1	1	0
dexamethasone eye ds	1	1	0
nipple shield used	1	13	0
Decadron nose drops	1	5	0
Cyclomydril eye drop	1	1	0
Lab results	1	2	0
lab results	1	1	0
Vath	1	1	0
DaPT	1	1	0
HYPEROXYIA TEST	1	1	0
DOPAMINE MICS/KG/MIN	1	19	0
180 DEGREE TURN	1	1	0
urine calcium	1	1	0
urine creatinine	1	1	0
Urine lytes	1	1	0
TBILI	1	1	0
Auqafor	1	11	0
Nose Wound	1	19	0
CBC and blood cx	1	1	0
Nystatin Po suspensn	1	12	0
ABG, Io CA	1	1	0
Heparin Flush 10U/cc	1	1	0
Lytes.Tbili,ABG	1	1	0
Thoracentesis	1	1	0
Decadron drops	1	8	0
Neosynephrine drops	1	9	0
hep. b	1	1	0
left eye	1	6	0
Opthamology consult	1	1	0
Vanco trough	1	1	0
UA/UVC placement	1	1	0
Right Arm Cellulitis	1	42	0
desitin prn	1	53	0
Ranitidine pg	1	83	0
Lytes,ABG,Bili	1	1	0
Gentamicin Opthalmic	1	15	0
Baptize	1	1	0
Xeroform Dsg	1	7	0
zz tubing present	1	16	0
Afrin Nasal Drops	1	7	0
NAS score	1	4	0
circumcison site	1	5	0
180 Degree rotation	1	1	0
Feeding Team Eval	1	1	0
PIC Line placement	1	1	0
Heb B	1	1	0
ivp	1	1	0
CRITICAID	1	3	0
Cardiologist visit	1	2	0
R) LE	1	1	0
scalp	1	8	0
vitamin A	1	12	0
PT Eval	1	1	0
Spironolactone	1	1	0
ceftaxime	1	2	0
Vitamin A injections	1	4	0
IV infiltrate	1	23	0
LYTES, BILI	1	1	0
R hand infiltrate	1	16	0
lab draw	1	1	0
Fungal Blood cx	1	2	0
Surgical site	1	34	0
pictures taken	1	1	0
Triple abx.	1	3	0
metabolic labs	1	2	0
gent peak/trough	1	1	0
Critic Aide	1	2	0
Mineral oil	1	10	0
thrush	1	12	0
uac/uvc placement	1	1	0
Face	1	2	0
wound care	1	2	0
EPOGEN	1	6	0
Urinalysis sent	1	1	0
Blocked tear duct	1	10	0
ilex	1	27	0
surface cultures	1	2	0
right armpit	1	3	0
Pediarix Vaccination	1	1	0
Neonatal bili, lytes	1	2	0
Hep flush 10U/CC	1	20	0
Neonatal bili	1	1	0
Triple Antbx Oint	1	14	0
Sucrose H20	1	1	0
ORL Exam	1	1	0
Neonatal Bili & Lyts	1	1	0
dtap-hepb-ipv comb.	1	1	0
Full Skeletal X-Ray	1	1	0
Hep Flush 10U/cc	1	7	0
Flowrate	1	4	0
Mitrazole powder	1	8	0
Spinal Scan	1	1	0
caffeine Bolus	1	1	0
circumcission	1	1	0
neosynepherin	1	5	0
Bacitracin topical	1	10	0
Chromosomal study	1	1	0
prednisone	1	1	0
sacral ultrasound	1	1	0
Aveeno bath	1	1	0
IV Lasix	1	2	0
Mag sulfate	1	4	0
Calcium gluconate	1	5	0
Magnesium Sulfate	1	4	0
PEG site	1	30	0
derm consult	1	1	0
Lacrilube Ointment	1	293	0
sodium bicarbonate	1	1	0
surgery consult	1	1	0
Hep Flush 10u/cc	1	2	0
Lytes,Trig,Bili	1	1	0
cpr class	1	1	0
PLT transfusion	1	1	0
Coag bld wk	1	2	0
remote alarm	1	1	0
phosphenytoin	1	1	0
Normal saline	1	1	0
Creamy Desitin	1	10	0
Vidalgn	1	3	0
Bili & Lytes	1	1	0
CAP GAS	1	2	0
Pediatrix Combi	1	1	0
Caffeine(bolus)	1	1	0
LYTES,BILI,LIVER PRF	1	1	0
PHENOBARB & DILANTIN	1	1	0
BILI & LYTES	1	2	0
phenylephrine nasal	1	7	0
Lytes, Phenobarb	1	1	0
Caffeine load	1	1	0
urine for AA	1	1	0
reg insulin	1	2	0
Circumsion	1	14	0
Cap gas	1	1	0
mitrazole pwd	1	15	0
CT scan	1	1	0
tri abx ointment	1	7	0
Surgery	1	1	0
Surgury	1	3	0
caf load	1	1	0
NUTR PANEL,Hct, reti	1	1	0
Post-Ductal SaO2	1	2	0
fluconazole	1	1	0
Hep Flush 10UNITS/CC	1	14	0
Dressing	1	4	0
Subgaliel tap	1	2	0
Triple Antibx	1	1	0
Critic-Aid Skin Pst	1	1	0
PICC line attempt	1	1	0
antibiotic ointmt.	1	3	0
tri-vi-sol	1	2	0
Bath & shampoo	1	2	0
VP shunt placement	1	1	0
urine cath	1	1	0
freeform alarm	1	1	0
Hep B ImmuneGlobulin	1	1	0
heparin lock flush	1	1	0
catherization	1	2	0
iv diuril	1	27	0
meropnem	1	14	0
PICC line site	1	121	0
femoral pulses	1	83	0
PR interval	1	26	0
Tri-Visol	1	12	0
Bilateral hernia	1	31	0
Fissure	1	22	0
moves legs well	1	12	0
VITAMIN A	1	11	0
Phenylephrine gtt	1	10	0
Prednsolone gtt	1	10	0
splints removed	1	20	0
diuril	1	112	0
right arm	1	214	0
Vitamin A IM	1	11	0
flowvent MDI	1	20	0
head circumference	1	26	0
VIT A INJ	1	12	0
Vit A injection	1	12	0
35 QVar	1	3	0
Temp Rectal	1	1	0
DSD on head	1	18	0
trusopt	1	22	0
Trip antibiotic oint	1	17	0
Bilateral hernia dsg	1	16	0
Phenylepherine	1	12	0
Incision sites	1	14	0
Vitamin A injection	1	11	0
range of motion	1	90	0
Triple antibx oint	1	9	0
myconazole	1	27	0
Critacaid	1	10	0
hernia/drsng	1	22	0
R chest dsg	1	41	0
Vitamin A INJ	1	12	0
Triple ant. ointment	1	12	0
ligation site	1	107	0
Right inguinal herni	1	29	0
Broviac dressing sie	1	118	0
Nacl supp	1	26	0
neonatal opium solun	1	90	0
DTO	1	14	0
rash axilla	1	19	0
Vit. A	1	12	0
CIRCUMCISION SITE	1	37	0
Nares Care	1	12	0
Nystatin swabs	1	64	0
umb hernia	1	154	0
Chest tube site	1	17	0
Eye care	1	18	0
fluconozole oral sol	1	14	0
gentamycin eye ontmt	1	13	0
Atropine opth. oint	1	29	0
carbamazepine	1	21	0
skin laceration	1	122	0
X-Ray	1	15	0
CT sites	1	83	0
Polymyxin B oint	1	9	0
omeprazole	1	46	0
mycostatin powder	1	11	0
Nystatin.	1	20	0
Gentamycin Eye Oint.	1	28	0
gentamycin eye oint	1	31	0
Gent Eye	1	9	0
pressure support	1	12	0
Atropine Gtts	1	14	0
aqua tears	1	13	0
hood	1	39	0
dexamethasone drops	1	11	0
Neck	1	21	0
CSM CHECK	1	74	0
gent eye ointment	1	21	0
baby vitamins	1	15	0
Umb. Hernia	1	91	0
DSG SITE	1	24	0
bactroban oint.	1	13	0
PSV	1	37	0
BP Lt. leg Mean	1	1	0
BP Rt. Arm Mean	1	1	0
BP Rt. Leg Mean	1	1	0
Lt. arm BP S/D	1	1	0
L chest incision	1	52	0
CXT site	1	52	0
criticaid oint.	1	9	0
stoma adhesive powd	1	45	0
Hydroceles	1	64	0
Critic-aid oint	1	28	0
LASIX	1	9	0
Multivitamin	1	18	0
combivent puffs	1	26	0
Scrotum	1	12	0
high peep	1	6	0
low peep	1	5	0
post ductal sat	1	2	0
Pre duct sat	1	2	0
L Leg Wound	1	29	0
R Leg Wound	1	24	0
Chest Dressing	1	40	0
GT site	1	41	0
Lacrilube ointment	1	18	0
Combivent Puff	1	14	0
Triple Antibiotic	1	15	0
R leg(cast)cap refil	1	227	0
gent opthalmic	1	10	0
umbi hrenia	1	73	0
L leg perfusion	1	55	0
Hand perfusion	1	30	0
OPIUM SOL'N.	1	18	0
Exercises	1	76	0
Post Ductal Sat	1	1	0
Pre ductal Sat	1	1	0
nystatin S&S	1	24	0
Aquaphour	1	252	0
Xylocaine 2% Jelly	1	163	0
Splint off,skin chk	1	96	0
gt site	1	22	0
Right groin	1	14	0
CSM of left toes	1	198	0
CSM of right toes	1	198	0
Orapred	1	14	0
Inhaled Nitric Oxide	1	337	0
Stomahesive Powder	1	10	0
Versed mg/kg/hr	1	89	0
cefixime	1	12	0
Ilex oint	1	11	0
Criticaid/Powder	1	16	0
deistin	1	25	0
mist tent	1	28	0
gentmycin eye oint	1	10	0
CT site	1	16	0
PDA surg site	1	91	0
Lt hernia repair	1	55	0
R ear	1	84	0
broviac	1	121	0
Zidovudine/AZT	1	69	0
3x antibiotic oint	1	8	0
Broviac site	1	210	0
lacrilube ointment	1	10	0
triple antibx	1	14	0
Postductal O2 Sat	1	1	0
Preductal O2 Sat	1	1	0
Atropine 1% eye drop	1	32	0
thick and easy to bm	1	17	0
epoetin alfa	1	10	0
Heparin lock Flush	1	16	0
amoxacillin	1	25	0
critcaid ointment	1	10	0
Prednisolone Drops	1	65	0
Nystatin solution	1	22	0
hernia repair sites	1	107	0
G-tube site	1	54	0
nystatin pwdr	1	40	0
Diazoxide	1	14	0
Neo Opium Solution	1	56	0
nacl	1	18	0
CSM to toes	1	151	0
Blink Reflex [Right]	1	58	0
