# Supplementary material for: iNICU – Integrated Neonatal Care Unit: Capturing Neonatal Journey in an Intelligent Data Way
Source: J Med Syst. 2017 Jul 26;41(8):132. doi: 10.1007/s10916-017-0774-8 (PMC5529490; doi:10.1007/s10916-017-0774-8)
Supplement: Supplementary file 3 — (XLSX 36 kb) [file 10916_2017_774_MOESM3_ESM.xlsx]

## Sheet: Supplementary_Table3
ICD9 Code	Newborn Count	Short Title
V053	5724	Need prphyl vc vrl hepat
V290	5467	NB obsrv suspct infect
V3000	3564	Single lb in-hosp w/o cs
V3001	2756	Single lb in-hosp w cs
7742	2215	Neonat jaund preterm del
V502	1999	Routine circumcision
769	1284	Respiratory distress syn
77081	1007	Primary apnea of newborn
V3101	1000	Twin-mate lb-in hos w cs
76518	905	Preterm NEC 2000-2499g
76528	865	35-36 comp wks gestation
76527	858	33-34 comp wks gestation
7706	749	NB transitory tachypnea
76519	739	Preterm NEC 2500+g
77981	591	Neonatal bradycardia
77089	570	Resp prob after brth NEC
7746	546	Fetal/neonatal jaund NOS
76526	477	31-32 comp wks gestation
76517	463	Preterm NEC 1750-1999g
V293	451	NB obs genetc/metabl cnd
77989	431	Perinatal condition NEC
7661	408	Heavy-for-date infan NEC
7470	380	Patent ductus arteriosus
7766	380	Anemia of prematurity
7756	357	Neonatal hypoglycemia
76516	350	Preterm NEC 1500-1749g
76515	289	Preterm NEC 1250-1499g
76525	273	29-30 comp wks gestation
V3401	239	Oth mult lb-in hosp w cs
77181	210	NB septicemia [sepsis]
76514	209	Preterm NEC 1000-1249g
7852	194	Cardiac murmurs NEC
76524	187	27-28 comp wks gestation
7750	180	Infant diabet mother syn
7455	171	Secundum atrial sept def
7707	171	Perinatal chr resp dis
V3100	170	Twin-mate lb-hosp w/o cs
7454	157	Ventricular sept defect
36221	155	Retrolental fibroplasia
77082	144	Other apnea of newborn
76503	133	Extreme immatur 750-999g
7783	130	NB hypothermia NEC
7755	114	Neonatal dehydration
7702	114	NB interstit emphysema
76502	108	Extreme immatur 500-749g
77211	106	NB intraven hem,grade i
76523	103	25-26 comp wks gestation
6910	102	Diaper or napkin rash
7784	99	NB temp regulat dis NEC
7757	98	Late metab acidosis NB
75733	87	Cong skin pigment anomal
74602	85	Cong pulmon valve stenos
V202	82	Routin child health exam
75329	81	Obst def ren plv&urt NEC
7786	81	Congenital hydrocele
7761	77	Neonatal thrombocytopen
7726	71	NB cutaneous hemorrhage
7788	68	NB integument cond NEC
V298	66	NB obsrv oth suspct cond
7716	66	Neonatal conjunctivitis
76719	64	Injuries to scalp NEC
53081	60	Esophageal reflux
4589	60	Hypotension NOS
76408	59	Lt-for-dates 2000-2499g
7700	59	Congenital pneumonia
5531	58	Umbilical hernia
75251	53	Undescended testis
7717	51	Neonatal candida infect
77083	48	Cyanotic attack, newborn
76407	47	Lt-for-dates 1750-1999g
7580	46	Down's syndrome
75261	46	Hypospadias
7424	44	Brain anomaly NEC
76383	42	Ab ftl hrt rt/rhy NOS
76529	42	37+ comp wks gestation
76522	42	24 comp weeks gestation
7731	41	NB hemolyt dis-abo isoim
7625	40	Oth umbil cord compress
77183	39	Bacteremia of newborn
7732	38	NB hemolyt dis-isoim NEC
74689	37	Cong heart anomaly NEC
6851	37	Pilonidal cyst w/o absc
V180	35	Fam hx-diabetes mellitus
76621	33	Post-term infant
5583	32	Allrgic gastro & colitis
22801	32	Hemangioma skin
76405	32	Lt-for-dates 1250-1499g
7767	30	Neonatal neutropenia
55092	30	Bilat inguinal hernia
77210	30	NB intraven hem NOS
7790	30	Convulsions in newborn
7660	29	Exceptionally large baby
7764	29	Polycythemia neonatorum
7778	29	Perinat GI sys dis NEC
75501	28	Polydactyly, fingers
7630	28	Breech del/extrac aff NB
486	27	Pneumonia, organism NOS
74783	27	Persistent fetal circ
55090	26	Unilat inguinal hernia
76406	26	Lt-for-dates 1500-1749g
77982	25	Neonatal tachycardia
75679	25	Congn anoml abd wall NEC
7452	24	Tetralogy of fallot
3229	24	Meningitis NOS
75732	24	Vascular hamartomas
V090	23	Inf mcrg rstn pncllins
76513	23	Preterm NEC 750-999g
71965	23	Joint symptom NEC-pelvis
7795	22	NB drug withdrawal syndr
77212	22	NB intraven hem,grade ii
77213	22	NB intravn hem,grade iii
7423	22	Congenital hydrocephalus
7921	21	Abn find-stool contents
3480	21	Cerebral cysts
7703	21	NB pulmonary hemorrhage
76409	21	Lt-for-dates 2500+g
1123	20	Cutaneous candidiasis
7626	20	Umbil cond NEC aff NB
7422	19	Reduction deform, brain
389	19	Septicemia NOS
7515	19	Intestinal anomaly NEC
7511	19	Atresia small intestine
74710	18	Coarctation of aorta
7483	18	Laryngotrach anomaly NEC
7821	17	Nonspecif skin erupt NEC
76079	17	Nox sub NEC aff NB/fetus
7765	17	Congenital anemia
76498	17	Fet grwth ret 2000-2499g
7678	17	Birth trauma NEC
76072	17	Matern narc aff NB/fetus
76497	16	Fet grwth ret 1750-1999g
7560	16	Anomal skull/face bones
76404	16	Lt-for-dates 1000-1249g
7512	16	Atresia large intestine
7608	16	Maternal cond NEC aff NB
2762	16	Acidosis
7566	15	Anomalies of diaphragm
4111	14	Mth sus Stph aur els/NOS
7705	14	NB atelectasis NEC/NOS
7600	14	Matern hyperten aff NB
7776	14	Perinatal intest perfor
7673	14	Bone injury NEC at birth
76512	14	Preterm NEC 500-749g
74365	14	Spec lacrimal pass anom
7617	14	Antepart malpres aff NB
7533	14	Kidney anomaly NEC
2761	14	Hyposmolality
27652	13	Hypovolemia
7797	13	Perivent leukomalacia
7469	13	Cong heart anomaly NOS
V301	13	Singl livebrn-before adm
74900	13	Cleft palate NOS
7612	13	Oligohydramnios aff NB
76496	13	Fet grwth ret 1500-1749g
5650	13	Anal fissure
7503	13	Cong esoph fistula/atres
7623	12	Placent transfusion syn
4019	12	Hypertension NOS
75739	12	Skin anomaly NEC
6823	12	Cellulitis of arm
4280	12	CHF NOS
77084	12	Resp failure of newborn
7670	12	Cerebral hem at birth
74860	12	Lung anomaly NOS
V3201	12	Twin-mate sb-hosp w cs
7689	12	Birth asphyxia NOS
V0482	12	Vaccination for RSV
76402	12	Lt-for-dates 500-749g
76075	12	Mat cocaine aff NB/fet
7720	12	NB fetal blood loss NEC
4119	11	Other staphylococcus
7621	11	Placenta hem NEC aff NB
75989	11	Specfied cong anomal NEC
7467	11	Hypoplas left heart synd
7724	11	NB GI hemorrhage
7728	11	Neonatal hemorrhage NEC
7615	11	Mult pregnancy aff NB
V0382	11	Nd vac strptcs pneumni b
7714	11	Omphalitis of newborn
4588	11	Hypotension NEC
7631	10	Malpos/dispro NEC aff NB
V0259	10	Bacteria dis carrier NEC
42789	10	Cardiac dysrhythmias NEC
42761	10	Atrial premature beats
7774	10	Transitory ileus of NB
7780	10	Hydrops fetalis no isoim
79415	10	Abn auditory funct study
V292	10	Obsrv NB suspc resp cond
7672	10	Clavicle fx at birth
7635	10	Mat anesth/analg aff NB
2760	10	Hyperosmolality
7704	10	Primary atelectasis
7622	10	Abn plac NEC/NOS aff NB
76504	10	Extreme immat 1000-1249g
76495	9	Fet grwth ret 1250-1499g
76403	9	Lt-for-dates 750-999g
7676	9	Brach plexus inj-birth
7485	9	Agenesis of lung
V0381	9	Nd vac hmophlus inflnz b
74683	9	Infundib pulmon stenosis
76382	9	Ab ftl hrt rt/rh dur lab
243	9	Congenital hypothyroidsm
5119	9	Pleural effusion NOS
75470	9	Talipes NOS
76492	9	Fet growth ret 500-749g
7730	9	NB hemolyt dis:rh isoimm
V061	8	Vaccination for DTP-DTaP
V058	8	Vaccin for disease NEC
77012	8	Meconium asp w resp symp
75513	8	Syndactyl toe-no fusion
7963	8	Low blood press reading
75315	8	Renal dysplasia
76494	8	Fet grwth ret 1000-1249g
9992	8	Vasc comp med care NEC
75263	8	Congenital chordee
76501	8	Extreme immatur <500g
74569	8	Endocard cushion def NEC
7771	8	Meconium obstruction
V068	7	Vac-dis combinations NEC
77214	7	NB intraven hem,grade iv
99811	7	Hemorrhage complic proc
76521	7	<24 comp wks gestation
7463	7	Cong aorta valv stenosis
7810	7	Abn involun movement NEC
7813	7	Lack of coordination
22809	7	Hemangioma NEC
7907	7	Bacteremia
9999	7	Complic med care NEC/NOS
7563	7	Rib & sternum anomal NEC
7624	7	Prolapsed cord aff NB
7636	7	Precipitate del aff NB
7421	6	Microcephalus
4578	6	Noninfect lymph dis NEC
37555	6	Neonatal nasolacrml obst
6822	6	Cellulitis of trunk
2767	6	Hyperpotassemia
V052	6	Vaccin for leishmaniasis
3314	6	Obstructiv hydrocephalus
75489	6	Nonteratogenic anom NEC
5609	6	Intestinal obstruct NOS
7530	6	Renal agenesis
79029	6	Abnormal glucose NEC
7722	6	NB subarachnoid hemorr
V195	6	Fam hx-congen anomalies
7441	6	Accessory auricle
52400	6	Unspcf anomaly jaw size
7539	6	Urinary anomaly NOS
76493	6	Fet growth ret 750-999g
74429	6	Ear anomalies NEC
4820	6	K. pneumoniae pneumonia
77581	6	NB acidosis NEC
V7219	5	Exam ears & hearing NEC
7540	5	Cong skull/face/jaw def
75430	5	Cong hip disloc, unilat
75481	5	Pectus excavatum
75502	5	Polydactyly, toes
7962	5	Elev bl pres w/o hypertn
75610	5	Anomaly of spine NOS
7613	5	Polyhydramnios aff NB
75881	5	Oth cond due to sex chrm
7599	5	Congenital anomaly NOS
7873	5	Flatul/eructat/gas pain
36289	5	Retinal disorders NEC
7999	5	Viral infection NOS
4279	5	Cardiac dysrhythmia NOS
46410	5	Ac tracheitis no obstruc
48241	5	Meth sus pneum d/t Staph
7754	5	Hypocalcem/hypomagnes NB
V291	5	NB obsrv suspct neurlgcl
77189	5	Perinatal infection NEC
77182	5	NB urinary tract infectn
591	5	Hydronephrosis
7019	5	Skin hypertro/atroph NOS
V040	5	Vaccin for poliomyelitis
V707	5	Exam-clincal trial
74259	5	Spinal cord anomaly NEC
4102	5	Streptococcus group b
7443	5	Ear anomaly NOS
V0179	5	Viral dis contact NEC
74510	5	Compl transpos great ves
7464	5	Cong aorta valv insuffic
E8798	5	Abn react-procedure NEC
7500	5	Tongue tie
6826	4	Cellulitis of leg
5990	4	Urin tract infection NOS
7429	4	Nervous system anom NOS
59389	4	Renal & ureteral dis NEC
7712	4	Congenital infec NEC
5849	4	Acute kidney failure NOS
55012	4	Bilat ing hernia w obst
V183	4	Fam hx-blood disord NEC
V188	4	Fm hx-infect/parasit dis
77589	4	Neonat endo/met dis NEC
47819	4	Nasal & sinus dis NEC
75322	4	Cong obst ureteroves jnc
7792	4	Cns dysfunction syn NB
4160	4	Prim pulm hypertension
74609	4	Pulmonary valve anom NEC
3842	4	E coli septicemia
27651	4	Dehydration
74685	4	Coronary artery anomaly
V6405	4	No vaccin-caregiv refuse
74687	4	Malposition of heart
78603	4	Apnea
32082	4	Mningts gram-neg bct NEC
3007	4	Hypochondriasis
28801	4	Congenital neutropenia
7475	4	Umbilical artery absence
4185	4	Oth gram negatv bacteria
E8497	4	Accid in resident instit
75889	4	Oth con d/t chrm anm NEC
7484	4	Congenital cystic lung
74869	4	Lung anomaly NEC
7582	4	Edwards' syndrome
413	4	Klebsiella pneumoniae
75619	4	Anomaly of spine NEC
74920	4	Cleft palate & lip NOS
75614	4	Hemivertebra
75559	4	Upper limb anomaly NEC
75269	4	Penile anomalies NEC
75479	4	Cong foot deform NEC
7628	4	Abn amnion NEC aff NB
75432	4	Cong hip sublux, unilat
7683	4	Fetal distrs dur lab/del
70909	4	Other dyschromia
76711	4	Epicranial subapo hemorr
V063	4	Vaccin for dtp + polio
7520	4	Anomalies of ovaries
78039	3	Convulsions NEC
7823	3	Edema
3332	3	Myoclonus
2859	3	Anemia NOS
75567	3	Anomalies of foot NEC
75560	3	Lower limb anomaly NOS
7824	3	Jaundice NOS
78261	3	Pallor
684	3	Impetigo
7685	3	Severe birth asphyxia
75555	3	Acrocephalosyndactyly
7906	3	Abn blood chemistry NEC
76505	3	Extreme immat 1250-1499g
99859	3	Other postop infection
7618	3	Matern compl NEC aff NB
75981	3	Prader-willi syndrome
76491	3	Fet growth retard <500g
75026	3	Mouth anomaly NEC
V066	3	Nd vac strp pnumn/inflnz
605	3	Redun prepuce & phimosis
7602	3	Maternal infec aff NB
7711	3	Cong cytomegalovirus inf
76384	3	Meconium dur del aff NB
7589	3	Chromosome anomaly NOS
7480	3	Choanal atresia
7627	3	Chorioamnionitis aff NB
74349	3	Anom anter seg NEC-eye
77016	3	Blood asp w resp sympt
5781	3	Blood in stool
V1502	3	Hx-milk prod allergy
V503	3	Ear piercing
5570	3	Ac vasc insuff intestine
79989	3	Ill-define condition NEC
7586	3	Gonadal dysgenesis
75839	3	Autosomal deletions NEC
52410	3	Unspcf anm jaw cranl bse
5184	3	Acute lung edema NOS
4821	3	Pseudomonal pneumonia
7535	3	Bladder exstrophy
7098	3	Skin disorders NEC
76499	3	Fet growth ret 2500+g
7759	3	Transient met dis NB NOS
3819	3	Staphylcocc septicem NEC
75323	3	Congenital ureterocele
7762	3	Dissem intravasc coag NB
7633	3	Vacuum extrac del aff NB
4293	3	Cardiomegaly
42769	3	Premature beats NEC
42732	3	Atrial flutter
380	3	Streptococcal septicemia
7785	3	Edema of newborn NEC/NOS
2869	3	Coagulat defect NEC/NOS
75169	3	Biliary & liver anom NEC
77984	3	Meconium staining
74601	3	Cong pulmon valv atresia
36210	3	Backgrnd retinopathy NOS
7513	3	Hirschsprung's disease
7461	3	Cong tricusp atres/sten
E8844	3	Fall from bed
99591	3	Sepsis
76389	3	Compl del NEC aff NB
7541	3	Congenital torticollis
77439	2	Delay conjugat jaund NEC
3810	2	Staphylcocc septicem NOS
3811	2	Meth susc Staph aur sept
3843	2	Pseudomonas septicemia
388	2	Septicemia NEC
4109	2	Other streptococcus
479	2	Viral meningitis NOS
7989	2	Oth specf viral infectn
1120	2	Thrush
2167	2	Benign neo skin leg
2532	2	Panhypopituitarism
2559	2	Adrenal disorder NOS
2707	2	Straig amin-acid met NEC
2713	2	Disaccharidase def/malab
2768	2	Hypopotassemia
2825	2	Sickle-cell trait
28260	2	Sickle cell disease NOS
2860	2	Cong factor viii diord
2861	2	Cong factor IX disorder
28733	2	Cong/herid thromb purpra
28800	2	Neutropenia NOS
34830	2	Encephalopathy NOS
3619	2	Retinal detachment NOS
37272	2	Conjunctival hemorrhage
4253	2	Endocard fibroelastosis
4254	2	Prim cardiomyopathy NEC
42760	2	Premature beats NOS
4299	2	Heart disease NOS
460	2	Acute nasopharyngitis
4618	2	Other acute sinusitis
47832	2	Vocal paral unilat total
4786	2	Edema of larynx
48282	2	Pneumonia e coli
5070	2	Food/vomit pneumonitis
5180	2	Pulmonary collapse
51889	2	Other lung disease NEC
5206	2	Tooth eruption disturb
5298	2	Tongue disorder NEC
53641	2	Gastrostomy infection
5368	2	Stomach function dis NEC
55010	2	Unilat ing hernia w obst
5589	2	Noninf gastroenterit NEC
56089	2	Intestinal obstruct NEC
56889	2	Peritoneal disorder NEC
56989	2	Intestinal disorders NEC
570	2	Acute necrosis of liver
6039	2	Hydrocele NOS
60789	2	Disorder of penis NEC
6820	2	Cellulitis of face
6827	2	Cellulitis of foot
6869	2	Local skin infection NOS
7028	2	Other specf dermatoses
70900	2	Dyschromia, unspecified
7099	2	Skin disorder NOS
71105	2	Pyogen arthritis-pelvis
7235	2	Torticollis NOS
73390	2	Bone & cartilage dis NOS
74190	2	Spina bifida
74193	2	Spina bifida-lumbar
74362	2	Congenital eyelid deform
74363	2	Spec anom of eyelid NEC
74489	2	Cong face/neck anom NEC
7449	2	Cong face/neck anom NOS
7462	2	Ebstein's anomaly
7466	2	Cong mitral insufficienc
74686	2	Congenital heart block
74741	2	Tot anom pulm ven connec
7481	2	Nose anomaly NEC
74910	2	Cleft lip NOS
74922	2	Unil cleft palat/lip-inc
74924	2	Bilat clft palat/lip-inc
7514	2	Intestinal fixation anom
75249	2	Cervix/fem gen anom NEC
7529	2	Genital organ anom NOS
75310	2	Cystic kidney diseas NOS
75312	2	Polycystic kidney NOS
75321	2	Congen obst urtroplv jnc
7536	2	Congen urethral stenosis
7538	2	Cystourethral anom NEC
75431	2	Congen hip disloc, bilat
75460	2	Talipes valgus
75500	2	Polydactyly NOS
75511	2	Syndactyl fing-no fusion
75539	2	Longitud defic phalanges
75550	2	Upper limb anomaly NOS
75569	2	Lower limb anomaly NEC
7564	2	Chondrodystrophy
75651	2	Osteogenesis imperfecta
75671	2	Prune belly syndrome
7569	2	Musculoskel anom NEC/NOS
7581	2	Patau's syndrome
7590	2	Anomalies of spleen
7593	2	Situs inversus
7620	2	Placenta previa aff NB
7634	2	Cesarean delivery aff NB
76416	2	Lt-date w/mal 1500-1749g
76500	2	Extreme immatur wtNOS
77018	2	NB asp w resp symp NEC
77087	2	NB respiratory arrest
77088	2	NB hypoxia
7709	2	NB respiratory cond NOS
7763	2	Oth neonatal coag dis
7773	2	Swallowed blood syndrome
7799	2	Perinatal condition NOS
78199	2	Nerve/musculskel sym NEC
78321	2	Abnormal loss of weight
78341	2	Failure to thrive-child
7842	2	Swelling in head & neck
7861	2	Stridor
7866	2	Chest swelling/mass/lump
78703	2	Vomiting alone
78791	2	Diarrhea
7885	2	Oliguria & anuria
79094	2	Euthyroid sick syndrome
79431	2	Abnorm electrocardiogram
7964	2	Abn clinical finding NEC
80001	2	Cl skull vlt fx w/o coma
9160	2	Abrasion hip & leg
99662	2	React-oth vasc dev/graft
99669	2	React-int pros devic NEC
99674	2	Comp-oth vasc dev/graft
E8788	2	Abn react-surg proc NEC
E9444	2	Adv eff diuretics NEC
V029	2	Carrier NEC
V0481	2	Vaccin for influenza
V0489	2	Vaccn/inoc viral dis NEC
V192	2	Family hx-deafness
V311	2	Twin, mate lb-before adm
V440	2	Tracheostomy status
V452	2	Ventricular shunt status
V618	2	Family circumstances NEC
V643	2	No proc for reasons NEC
V8381	2	Cystic fibrosis gene car
75265	1	Hidden penis
75262	1	Epispadias
75240	1	Cervix/fem gen anom NOS
7510	1	Meckel's diverticulum
7509	1	Upper GI anomaly NOS
7505	1	Cong pyloric stenosis
2142	1	Lipoma intrathoracic
76418	1	Lt-date w/mal 2000-2499g
75019	1	Tongue anomaly NEC
75016	1	Microglossia
75010	1	Tongue anomaly NOS
74925	1	Cleft palate & lip NEC
74923	1	Bilat clft palat/lip-com
74921	1	Unil cleft palat/lip-com
74912	1	Unilat cleft lip-imcompl
74902	1	Unilat cleft palate-inc
7488	1	Respiratory anomaly NEC
V198	1	Family hx-condition NEC
74789	1	Circulatory anomaly NEC
74769	1	Oth spcf prph vscl anoml
74749	1	Great vein anomaly NEC
74742	1	Part anom pulm ven conn
74740	1	Great vein anomaly NOS
76506	1	Extreme immat 1500-1749g
76508	1	Extreme immat 2000-2499g
76511	1	Preterm NEC <500g
74721	1	Anomalies of aortic arch
74711	1	Interrupt of aortic arch
74684	1	Obstruct heart anom NEC
74600	1	Pulmonary valve anom NOS
74561	1	Ostium primum defect
74560	1	Endocard cushion def NOS
74511	1	Double outlet rt ventric
7450	1	Common truncus
74483	1	Macrostomia
74442	1	Branchial cleft cyst
74441	1	Branch cleft sinus/fistu
74423	1	Microtia
74405	1	Anomalies of inner ear
74402	1	Ex ear anm NEC-impr hear
7439	1	Eye anomaly NOS
74359	1	Post segmnt anom NEC-eye
74353	1	Cong chorioretinal degen
74343	1	Cong corneal opacit NEC
74322	1	Buphthal w oth eye anom
74103	1	Spin bif w hydrceph-lumb
7402	1	Iniencephaly
73679	1	Acq ankle-foot def NEC
73399	1	Bone & cartilage dis NEC
7333	1	Hyperostosis of skull
73026	1	Osteomyelitis NOS-l/leg
7675	1	Facial nerve inj-birth
73023	1	Osteomyelit NOS-forearm
73022	1	Osteomyelitis NOS-up/arm
73008	1	Ac osteomyelitis NEC
7284	1	Laxity of ligament
7686	1	Mild/mod birth asphyxia
72743	1	Ganglion NOS
72742	1	Ganglion of tendon
71917	1	Hemarthrosis-ankle
71913	1	Hemarthrosis-forearm
71695	1	Arthropathy NOS-pelvis
2127	1	Benign neoplasm heart
7062	1	Sebaceous cyst
7061	1	Acne NEC
7042	1	Abnormalities of hair
6930	1	Drug dermatitis NOS
69012	1	Sbrheic infantl drmtitis
6828	1	Cellulitis, site NEC
6824	1	Cellulitis of hand
60886	1	Edema, male genital orgn
60883	1	Male gen vascul dis NEC
60783	1	Edema of penis
V289	1	Antenatal screening NOS
2123	1	Benign neo bronchus/lung
6038	1	Hydrocele NEC
2114	1	Benign neopl rectum/anus
5939	1	Renal & ureteral dis NOS
59371	1	Vscurt rflx npht uniltrl
59370	1	Vescouretrl rflux unspcf
58889	1	Impair ren funct dis NEC
5859	1	Chronic kidney dis NOS
5798	1	Intest malabsorption NEC
5793	1	Intest postop nonabsorb
5780	1	Hematemesis
5768	1	Dis of biliary tract NEC
5738	1	Liver disorders NEC
5690	1	Anal & rectal polyp
5651	1	Anal fistula
56400	1	Constipation NOS
5601	1	Paralytic ileus
55329	1	Ventral hernia NEC
53649	1	Gastrostomy comp NEC
7723	1	Post-birth umbil hemorr
53541	1	Oth spf gastrt w hmrhg
53501	1	Acute gastritis w hmrhg
53300	1	Ac peptic ulcer w hemorr
53110	1	Ac stomach ulcer w perf
53010	1	Esophagitis, unspecified
5258	1	Dental disorder NEC
7741	1	Perinat jaund:hemolysis
52406	1	Microgenia
77430	1	Delay conjugat jaund NOS
88	1	Viral enteritis NOS
7744	1	Fetal/neonatal hepatitis
5198	1	Resp system disease NEC
514	1	Pulm congest/hypostasis
7751	1	Neonat diabetes mellitus
7753	1	Neonatal thyrotoxicosis
5121	1	Iatrogenic pneumothorax
5120	1	Spont tens pneumothorax
48289	1	Pneumonia oth spcf bact
4785	1	Vocal cord disease NEC
47831	1	Vocal paral unilat part
47825	1	Edema pharynx/nasopharyx
46611	1	Acu broncholitis d/t RSV
7760	1	NB hemorrhagic disease
4581	1	Chronic hypotension
4533	1	Renal vein thrombosis
2101	1	Benign neoplasm tongue
4532	1	Oth inf vena cava thromb
452	1	Portal vein thrombosis
4519	1	Thrombophlebitis NOS
4471	1	Stricture of artery
7768	1	Transient hemat dis NEC
42840	1	Syst/diast hrt fail NOS
1905	1	Malign neopl retina
42742	1	Ventricular flutter
42741	1	Ventricular fibrillation
4269	1	Conduction disorder NOS
7779	1	Perinat GI sys dis NOS
4267	1	Anomalous av excitation
7782	1	NB cold injury syndrome
4260	1	Atriovent block complete
4257	1	Metabolic cardiomyopathy
4240	1	Mitral valve disorder
4239	1	Pericardial disease NOS
42091	1	Ac idiopath pericarditis
7789	1	NB integument cond NOS
42090	1	Acute pericarditis NOS
7791	1	NB cereb irrit NEC/NOS
4178	1	Pulmon circulat dis NEC
40310	1	Ben hy kid w cr kid I-IV
7796	1	Termination of pregnancy
40290	1	Hyp hrt dis NOS w/o hf
38039	1	Noninfect dis pinna NEC
37993	1	Redness/discharge of eye
37630	1	Exophthalmos NOS
77985	1	NB cardiac arrest
37273	1	Conjunctival edema
11283	1	Candidal meningitis
7802	1	Syncope and collapse
36189	1	Retinal detachment NEC
78057	1	Sleep apnea NOS
36000	1	Purulent endophthalm NOS
3590	1	Cong hered musc dystrphy
1125	1	Disseminated candidiasis
3530	1	Brachial plexus lesions
7822	1	Local suprficial swellng
3518	1	Facial nerve dis NEC
3331	1	Tremor NEC
325	1	Phlebitis intrcran sinus
1124	1	Candidiasis of lung
7833	1	Feeding problem
78340	1	Lack norm physio dev NOS
1108	1	Dermatophytosis site NEC
78343	1	Short stature
902	1	Early congen syph NOS
7850	1	Tachycardia NOS
3240	1	Intracranial abscess
78552	1	Septic shock
7856	1	Enlargement lymph nodes
7859	1	Cardiovas sys symp NEC
3209	1	Bacterial meningitis NOS
78606	1	Tachypnea
796	1	Resprtry syncytial virus
4104	1	Enterococcus group d
7869	1	Resp sys/chest symp NEC
V3200	1	Twin-mate sb-hosp w/o cs
7871	1	Heartburn
3203	1	Staphylococc meningitis
478	1	Viral meningitis NEC
78842	1	Polyuria
V331	1	Twin NOS-before admissn
7891	1	Hepatomegaly
78931	1	Abdmnal mass rt upr quad
78933	1	Abdmnal mass rt lwr quad
311	1	Depressive disorder NEC
7905	1	Abn serum enzy level NEC
2893	1	Lymphadenitis NOS
28803	1	Drug induced neutropenia
4184	1	Other anaerobes
79099	1	Oth nspcf finding blood
2875	1	Thrombocytopenia NOS
7930	1	Nonsp abn fd-skull/head
7934	1	Nonsp abn find-gi tract
7935	1	Nonsp abn find-gu organs
2864	1	Von willebrand's disease
3840	1	Gram-neg septicemia NOS
7945	1	Abn thyroid funct study
79579	1	Oth unspcf nspf imun fnd
2839	1	Acq hemolytic anemia NOS
2827	1	Hemoglobinopathies NEC
V441	1	Gastrostomy status
7993	1	Debility NOS
2822	1	Glutathione dis anemia
V442	1	Ileostomy status
81000	1	Fx clavicle NOS-closed
81220	1	Fx humerus NOS-closed
85220	1	Traumatic subdural hem
87412	1	Open wound trachea-compl
9110	1	Abrasion trunk
V667	1	Encountr palliative care
9161	1	Abrasion hip/leg-infect
9390	1	FB bladder & urethra
99527	1	Drug allergy NEC
27911	1	Digeorge's syndrome
9962	1	Malfun neuro device/graf
V4589	1	Post-proc states NEC
417	1	Pseudomonas infect NOS
4110	1	Staphylococcus unspcfied
2769	1	Electrolyt/fluid dis NEC
9982	1	Accidental op laceration
2763	1	Alkalosis
2753	1	Dis phosphorus metabol
2752	1	Dis magnesium metabolism
2721	1	Pure hyperglyceridemia
V5849	1	Postop oth specfd aftrcr
2706	1	Dis urea cycle metabol
2689	1	Vitamin D deficiency NOS
E887	1	Fracture, cause NOS
E8888	1	Fall NEC
E9208	1	Acc-cutting instrum NEC
E9317	1	Adv eff antiviral drugs
E9352	1	Adv eff opiates
E9356	1	Adv eff antirheumatics
E9390	1	Adv eff antidepressants
E9401	1	Adv eff opiat antagonist
V5869	1	Long-term use meds NEC
E9445	1	Adv eff electrolyte agnt
V011	1	Tuberculosis contact
2682	1	Osteomalacia NOS
V0251	1	Group b streptoc carrier
2662	1	B-complex defic NEC
V604	1	No family able to care
2536	1	Neurohypophysis dis NEC
2511	1	Oth spcf hypoglycemia
2510	1	Hypoglycemic coma
V6129	1	Oth parent-child problem
25081	1	DMI oth nt st uncntrld
V6149	1	Family health probl NEC
2449	1	Hypothyroidism NOS
2388	1	Uncert behavior neo NEC
2382	1	Unc behav neo skin
2381	1	Unc behav neo soft tissu
V062	1	Vaccin for dtp + tab
23771	1	Neurofibromatosis type I
2281	1	Lymphangioma, any site
22800	1	Hemangioma NOS
2169	1	Benign neoplasm skin NOS
V123	1	Hx-blood diseases
V1369	1	Hx-congenital malfor NEC
2164	1	Ben neo scalp/skin neck
V153	1	Hx of irradiation
V163	1	Family hx-breast malig
V172	1	Fam hx-neurolog dis NEC
V173	1	Fam hx-ischem heart dis
2163	1	Benign neo skin face NEC
V182	1	Family hx-anemia
2161	1	Benign neo skin eyelid
V1859	1	Fam hx digest disord NEC
2156	1	Ben neo soft tis pelvis
7597	1	Mult congen anomal NEC
7595	1	Tuberous sclerosis
7601	1	Matern urine dis aff NB
7592	1	Endocrine anomaly NEC
76070	1	Nox sub NOS aff NB/fetus
7587	1	Klinefelter's syndrome
7576	1	Cong breast anomaly NEC
76077	1	Mat anticonv aff NB/fet
7575	1	Nail anomalies NEC
7572	1	Dermatoglyphic anomalies
7610	1	Incompetnt cervix aff NB
7611	1	Premat rupt memb aff NB
7571	1	Ichthyosis congenita
75613	1	Cong absence of vertebra
75566	1	Anomalies of toes NEC
75563	1	Cong hip deformity NEC
75537	1	Longitudin defic fibula
V189	1	Fam hx genet dis carrier
75531	1	Transverse defic leg
75529	1	Longitud defic phalanges
75526	1	Longitud defic radius
75522	1	Longitud defic arm NEC
75521	1	Transverse defic arm
75520	1	Reduc deform up limb NOS
75510	1	Syndactyly, multiple/NOS
75453	1	Metatarsus varus
75451	1	Talipes equinovarus
75450	1	Talipes varus
75444	1	Cong bowing leg NOS
4100	1	Streptococcus unspecf
75441	1	Cong knee dislocation
75440	1	Cong genu recurvatum
76381	1	Ab ftl hrt rt/rh b/f lab
75435	1	Cong hip disloc w sublux
75433	1	Cong hip sublux, bilat
7537	1	Anomalies of urachus
75320	1	Obs dfct ren plv&urt NOS
76401	1	Light-for-dates <500g
75319	1	Cystic kidney diseas NEC
75313	1	Polycyst kid-autosom dom
